# Supplementary material for: Multi-panel immunofluorescence analysis of tumor infiltrating lymphocytes in triple negative breast cancer: Evolution of tumor immune profiles and patient prognosis
Source: PLoS One. 2020 Mar 9;15(3):e0229955. doi: 10.1371/journal.pone.0229955 (PMC7062237; doi:10.1371/journal.pone.0229955)
Supplement: S1 Table — (XLSX) [file pone.0229955.s001.xlsx]

## Sheet: All
TILs COH ID+A1:O1B9A1:T1	Poor Risk Sample	Stroma CD20+	Tumor CD20+	TOTAL CD20+	Stroma CD33+	Tumor CD33+	TOTAL CD33+	Stromal CD8+	Tumor CD8+	TOTAL CD8+	Stromal CD4+FOXP3+	Tumor CD4+FOXP3+	TOTAL CD4+FOXP3+	Stromal CD4+FOXP3-	Tumor CD4+FOXP3-	TOTAL CD4+FOXP3-	Stromal PD1+ CD8+	Tumor PD1+ CD8+	TOTAL PD1+ CD8+	Stromal PD1+ CD4+ FOXP3+	Tumor PD1+ CD4+ FOXP3+	TOTAL PD1+ CD4+ FOXP3+	Stromal PD1+ CD4+ FOXP3-	Tumor PD1+ CD4+ FOXP3-	TOTAL PD1+ CD4+ FOXP3-
COH-1	Primary	0.35	0	0.35	17.9	0	17.9	879	118.3	997.3	87.6	2.95	90.55	707.9	44.36	752.26	114.1	8.87	122.97	23.15	0	23.15	148.8	5.9	154.7
COH-1	Metastasis	125.7	2.9	128.6	4.8	0	4.8	584	236.8	820.8	337.6	169.1	506.7	472	198.3	670.3	49.4	25	74.4	45	25	70	135.7	80	215.7
COH-2	Primary	409	24	433	17	0	17	2236	3816	6052	534	117	651	41	52	93	443	571	1014	165	21	186	3.6	1.8	5.4
COH-2	Metastasis	11.5	5.3	16.8	51	36	87	38.8	92	130.8	54.7	15	69.7	140	43	183	6	1.5	7.5	5.4	1.1	6.5	8.3	1.6	9.9
COH-3	Primary	1384	25	1409	1.4	0	1.4	1430	405	1835	586	50	636	1035	42	1077	66	65	131	45	1.9	46.9	62	7.5	69.5
COH-3	Metastasis	37	13	50	10	0	10	243	39	282	283	35	318	39	3	42	56	9.5	65.5	30	5.6	35.6	1.2	0.4	1.6
COH-5	Primary	0.6	0.2	0.8	4.7	7	11.7	31	1	32	15	2	17	20	1	21	2	0.1	2.1	0.7	0.2	0.9	1.5	0.2	1.7
COH-5	Metastasis	0.5	0.3	0.8	2.7	0.3	3	4.5	0.1	4.6	3.6	0.9	4.5	9.2	0.6	9.8	0.5	0.07	0.57	0.6	0.3	0.9	0.3	0.08	0.38
COH-6a	Metastasis	0	0	0	N/A	N/A	0.64	N/A	N/A	117	0	0	0	N/A	N/A	49	N/A	N/A	22	0	0	0	N/A	N/A	4.1
COH-6	Metastasis	0.2	0.02	0.22	1.15	0.8	1.95	23	0	23	0	0	0	4.6	0	4.6	4.6	0	4.6	0	0	0	0	0	0
COH-7	Primary	3228	712	3940	69	32	101	179	161	340	537	64	601	351	3.3	354.3	2.8	0.9	3.7	19	1.1	20.1	13	0.4	13.4
COH-7b	Metastasis	75	1.1	76.1	3.7	0	3.7	N/A	N/A	N/A	N/A	N/A	N/A	N/A	N/A	N/A	N/A	N/A	N/A	N/A	N/A	N/A	NA	N/A	N/A
COH-8	Metastasis	0	0.5	0.5	0.4	0	0.4	107	14	121	1.7	12	13.7	21	19	40	7	1.3	8.3	0	1.3	1.3	1.7	1.3	3
COH-8	Metastasis	16	11	27	0	0	0	43	46	89	21	1.9	22.9	43	9	52	0	0	0	0	0	0	0	0	0
COH-9	Primary	109	2	111	40	0	40	160	103	263	75	10	85	196	25	221	8.4	1.9	10.3	8.8	0.3	9.1	20	0.9	20.9
COH-9	Metastasis	32	0	32	25	0	25	59	83	142	80	61	141	48	57	105	1.7	0.8	2.5	2	0.4	2.4	4.7	3	7.7
COH-10	Primary	6.8	88	94.8	12	1.8	13.8	178	146	324	140	39	179	12	1.1	13.1	18	4.5	22.5	5.3	0.8	6.1	2.5	0	2.5
COH-10	Metastasis	0	0	0	0	0	0	66	8	74	41	10	51	266	12	278	8	8	16	0	2	2	8	4	12
COH-11	Primary	48	0.13	48.13	25	5.3	30.3	93.4	0.2	93.6	74.2	3.19	77.39	12.18	0.45	12.63	0	0	0	0	0	0	0	0	0
COH-11	Metastasis	0	1.8	1.8	28	100	128	0	7.7	7.7	15	48.8	63.8	0	11.5	11.5	0	0	0	0	2.5	2.5	0	1.2	1.2
COH-12	Primary	986	34	1020	17	0.9	17.9	156	37	193	59	4	63	261	10	271	0.3	0	0.3	1.1	0	1.1	2.5	0.2	2.7
COH-12a	Metastasis	N/A	N/A	318.2	N/A	N/A	24.4	N/A	N/A	1837	N/A	N/A	169.4	N/A	N/A	1328	NA	N/A	103.2	N/A	N/A	47.9	N/A	N/A	229.5
COH-15a	Primary	NA	NA	4	N/A	N/A	12.24	N/A	N/A	45.69	N/A	N/A	9.04	N/A	N/A	21.92	NA	N/A	8.38	N/A	N/A	1.91	N/A	N/A	10.42
COH-15a	Metastasis	NA	NA	0.66	N/A	N/A	47	N/A	N/A	50.52	N/A	N/A	30.88	N/A	N/A	108.84	NA	N/A	1.64	N/A	N/A	7.29	N/A	N/A	7.41
COH-16	Primary	80	132	212	61	1	62	111	2	113	83	5.8	88.8	122	2	124	3.8	0	3.8	46	5.4	51.4	26	0.4	26.4
COH-18	Primary	83	7	90	12	7	19	47	2	49	80	7	87	120	4	124	10	0.6	10.6	11	1.7	12.7	33	1	34
COH-19	Primary	806	83	889	82	8	90	357	43	400	633	95	728	1683	105	1788	17.9	3	20.9	107	19	126	267	33	300
COH-20	Primary	82	4	86	N/A	N/A	N/A	408	46	454	386	5	391	425	16	441	36	4.4	40.4	19.8	0.5	20.3	114	15	129
COH-21	Primary	70	4	74	8	0.6	8.6	285	13	298	40	2	42	59	3	62	1	0	1	0.8	0.9	1.7	9.5	0	9.5
TILs COH ID+A1:O1B9A1:T1	Good Risk	Stroma CD20+	Tumor CD20+	TOTAL CD20+	Stroma CD33+	Tumor CD33+	TOTAL CD33+	Stromal CD8+	Tumor CD8+	TOTAL CD8+	Stromal CD4+FOXP3+ (TREG cells)	Tumor CD4+FOXP3+ (TREG cells)	TOTAL CD4+FOXP3+ (TREG cells)	Stromal CD4+FOXP3- (TCONV cells)	Tumor CD4+FOXP3- (TCONV cells)	TOTAL CD4+FOXP3- (TCONV cells)	Stromal PD1+ CD8+	Tumor PD1+ CD8+	TOTAL PD1+ CD8+	Stromal PD1+ CD4+ FOXP3+ (PD1+ TREG cells)	Tumor PD1+ CD4+ FOXP3+ (PD1+ TREG cells)	TOTAL PD1+ CD4+ FOXP3+ (PD1+ TREG cells)	Stromal PD1+ CD4+ FOXP3- (PD1+ TCONV cells)	Tumor PD1+ CD4+ FOXP3- (PD1+ TCONV cells)	TOTAL PD1+ CD4+ FOXP3- (PD1+ TCONV cells)
COH-22	Primary	189	80	269	65	5	70	371	24	395	144	20	164	48	3	51	12	1.6	13.6	32	4.7	36.7	48	3	51
COH-23	Primary	89	99	188	N/A	N/A	N/A	323	330	653	162	157	319	260	261	521	33	31	64	75	79	154	145	151	296
COH-24	Primary	762	17	779	181	14	195	489	58	547	432	76	508	840	30	870	93	26	119	150	31	181	319	15	334
COH-25	Primary	N/A	N/A	N/A	N/A	N/A	N/A	566	309	875	139	116	255	1844	756	2600	54	68	122	15	16	31	394	280	674
COH-26	Primary	26	10	36	144	126	270	551	281	832	147	55	202	87	14	101	229	157	386	61	26	87	29	3	32
COH-27	Primary	NA	NA	27	N/A	N/A	68.08	450	768	1218	160	55	215	457	260	717	69	332	401	28	21	49	210	168	378
COH-28	Primary	254	34	288	15	3.8	18.8	358	375	733	191	179	370	309	141	450	82	139	221	24	30	54	129	84	213
COH-29	Primary	43	0	43	33	90	123	278	84	362	45	13	58	169	51	220	1.38	0.49	1.87	0.25	0	0.25	14	6.9	20.9
COH-30	Primary	1358	97	1455	49	5.8	54.8	640	291	931	212	52	264	1422	62	1484	50	78	128	12	1.85	13.85	323	31	354
COH-31	Primary	56	2	58	13	23	36	825	316	1141	35	17	52	45	105	150	25	101	126	2	5.9	7.9	41	103	144
COH-32	Primary	35	6	41	10	0.3	10.3	378	55	433	176	7.9	183.9	58	2.5	60.5	70	11	81	130	7	137	53	2.3	55.3
COH-33	Primary	739	41	780	58	6	64	808	126	934	573	26	599	555	8.6	563.6	107	71	178	71	2.8	73.8	145	7.3	152.3
COH-34	Primary	185	53	238	883	190	1073	469	443	912	177	116	293	42	104	146	14	103	117	54	56	110	30	83	113
COH-35	Primary	106	1.6	107.6	10	10	20	456	17	473	88	15	103	155	8	163	0	0	0	10	5	15	40	3	43
COH-36	Primary	609	55	664	77	44	121	317	40	357	153	40	193	248	12	260	137	4.2	141.2	79	14	93	134	2.7	136.7
COH-37	Primary	535	187	722	25	9	34	352	140	492	532	113	645	318	106	424	70	31	101	34	10	44	170	68	238
ano cancer/stroma separation, due to the technical difficulty from these samples.
b9916-2 insufficent tissue for complete analysis (only B cells and myeloid cells)
Stroma and Tumor (cells/mm2 )
